# Supplementary material for: Prediction of the Current and Future Distributions of the Hessian Fly, Mayetiola destructor (Say), under Climatic Change in China
Source: Insects. 2022 Nov 15;13(11):1052. doi: 10.3390/insects13111052 (PMC9695655; doi:10.3390/insects13111052)
Supplement: Supplementary file 1 [file insects-13-01052-s001.zip]

Archive with 2 entries (2 files):
- Table S1 Distribution data points.csv
- Table S2 Pearson correlation coefficient.xls
