# Supplementary material for: Prediction of the Current and Future Distributions of the Hessian Fly, Mayetiola destructor (Say), under Climatic Change in China
Source: Insects. 2022 Nov 15;13(11):1052. doi: 10.3390/insects13111052 (PMC9695655; doi:10.3390/insects13111052)
Supplement: Supplementary file 1 [file insects-13-01052-s001.zip › Table S1 Distribution data points.csv]

species	longitude	latitude
Mayetiola destructor	1.659626	28.033886
Mayetiola destructor	-8.660059	32.599775
Mayetiola destructor	-6.360833	32.339444
Mayetiola destructor	-7.624978	33.123732
Mayetiola destructor	-7.265286	33.047325
Mayetiola destructor	-8.709579	32.624388
Mayetiola destructor	-5.017336	34.036466
Mayetiola destructor	-6.691883	33.561319
Mayetiola destructor	-8.830763	32.35763
Mayetiola destructor	-7.6167	33
Mayetiola destructor	-7.862731	38.015304
Mayetiola destructor	9.862724	37.276316
Mayetiola destructor	8.709579	36.167965
Mayetiola destructor	9.364534	36.088721
Mayetiola destructor	10.142317	36.409119
Mayetiola destructor	-86.459697	32.464025
Mayetiola destructor	-87.699709	30.487695
Mayetiola destructor	-85.898931	32.537114
Mayetiola destructor	-87.620285	32.895127
Mayetiola destructor	-90.434572	42.53278
Mayetiola destructor	-84.143514	33.434796
Mayetiola destructor	-87.191683	34.639258
Mayetiola destructor	-86.94238	34.780007
Mayetiola destructor	-86.294704	34.358147
Mayetiola destructor	-86.572215	34.851478
Mayetiola destructor	-77.240515	40.371376
Mayetiola destructor	-86.105805	33.435942
Mayetiola destructor	-77.036871	38.907192
Mayetiola destructor	-91.289104	34.235414
Mayetiola destructor	-95.837061	37.124795
Mayetiola destructor	-119.417932	36.778261
Mayetiola destructor	-116.576504	53.933271
Mayetiola destructor	-112.841	53.567
Mayetiola destructor	-127.647621	53.726668
Mayetiola destructor	-98.813876	53.760861
Mayetiola destructor	-97.137494	49.899754
Mayetiola destructor	-66.461916	46.565316
Mayetiola destructor	-63.744311	44.681987
Mayetiola destructor	-117.650888	34.063344
Mayetiola destructor	-80.3747	43.3908
Mayetiola destructor	-79.8501	44.7418
Mayetiola destructor	-78.452	44.296
Mayetiola destructor	-75.775	44.618
Mayetiola destructor	-78.891	43.9107
Mayetiola destructor	-80.6983	44.6337
Mayetiola destructor	-78.415	44.253
Mayetiola destructor	-80.3931	43.6481
Mayetiola destructor	-80.134	43.537
Mayetiola destructor	-119.527073	36.611617
Mayetiola destructor	-63.416814	46.510712
Mayetiola destructor	-64.376	48.857
Mayetiola destructor	-73.5668	45.5594
Mayetiola destructor	-106.450864	52.939916
Mayetiola destructor	-2.863389	51.325992
Mayetiola destructor	-80.721442	32.28604
Mayetiola destructor	-96.796988	32.776664
Mayetiola destructor	-1.559458	54.52361
Mayetiola destructor	-79.650211	33.982868
Mayetiola destructor	-77.607787	35.232672
Mayetiola destructor	-81.618718	34.274583
Mayetiola destructor	-76.68747	35.133786
Mayetiola destructor	-84.271396	33.270125
Mayetiola destructor	-76.562507	35.873639
Mayetiola destructor	-102.529803	39.384451
Mayetiola destructor	-105.782067	39.550051
Mayetiola destructor	-73.087749	41.603221
Mayetiola destructor	-75.527823	39.160893
Mayetiola destructor	-75.52767	38.910832
Mayetiola destructor	-117.586336	47.492683
Mayetiola destructor	-84.647912	30.556295
Mayetiola destructor	-90.18481	32.298757
Mayetiola destructor	-84.282702	33.277892
Mayetiola destructor	-84.273473	33.272077
Mayetiola destructor	-84.22788	31.99816
Mayetiola destructor	-82.900075	32.165622
Mayetiola destructor	-116.676419	46.736036
Mayetiola destructor	-117.026262	46.418997
Mayetiola destructor	-116.240697	46.234891
Mayetiola destructor	-89.836691	38.026621
Mayetiola destructor	-89.398528	40.633125
Mayetiola destructor	-85.074138	41.101242
Mayetiola destructor	-86.577892	40.628702
Mayetiola destructor	-87.398074	39.656982
Mayetiola destructor	-86.625014	41.295875
Mayetiola destructor	-92.019843	30.22409
Mayetiola destructor	-87.786137	38.102544
Mayetiola destructor	-87.894245	38.002036
Mayetiola destructor	-86.909416	40.426454
Mayetiola destructor	-86.134902	40.267194
Mayetiola destructor	-93.097702	41.878003
Mayetiola destructor	34.851612	31.046051
Mayetiola destructor	-97.179026	38.850598
Mayetiola destructor	-99.317909	38.921116
Mayetiola destructor	-96.571669	39.183608
Mayetiola destructor	-97.017245	38.348349
Mayetiola destructor	-100.89031	38.562531
Mayetiola destructor	-98.484246	39.011902
Mayetiola destructor	-87.481524	36.879785
Mayetiola destructor	-87.172537	36.862208
Mayetiola destructor	-87.908556	36.82704
Mayetiola destructor	-84.270018	37.839333
Mayetiola destructor	-91.68055556	32.14224722
Mayetiola destructor	-91.962333	30.984298
Mayetiola destructor	-69.445469	45.253783
Mayetiola destructor	-75.667356	38.394181
Mayetiola destructor	-76.641271	39.045755
Mayetiola destructor	-71.382437	42.407211
Mayetiola destructor	-84.856793	43.598799
Mayetiola destructor	-85.602364	44.314844
Mayetiola destructor	-94.6859	46.729553
Mayetiola destructor	-90.074677	33.168866
Mayetiola destructor	-89.534232	30.840186
Mayetiola destructor	-90.074677	35.827973
Mayetiola destructor	-89.775534	36.522754
Mayetiola destructor	-91.831833	37.964253
Mayetiola destructor	-110.631449	43.853632
Mayetiola destructor	-110.362566	46.879682
Mayetiola destructor	-99.901813	41.492537
Mayetiola destructor	-71.572395	43.193852
Mayetiola destructor	-74.405661	40.058324
Mayetiola destructor	-72.949075	40.852109
Mayetiola destructor	-74.005973	40.712775
Mayetiola destructor	-79.0193	35.759573
Mayetiola destructor	-94.315422	38.657445
Mayetiola destructor	-103.582951	48.805615
Mayetiola destructor	-96.789803	46.877186
Mayetiola destructor	-96.80111	33.236228
Mayetiola destructor	-101.002012	47.551493
Mayetiola destructor	-83.763978	40.372862
Mayetiola destructor	-82.907123	40.417287
Mayetiola destructor	-100.382077	35.91282
Mayetiola destructor	-95.949677	36.740799
Mayetiola destructor	-97.93172	35.861432
Mayetiola destructor	-97.394753	35.139236
Mayetiola destructor	-98.317016	36.116148
Mayetiola destructor	-78.057499	35.99694444
Mayetiola destructor	-97.092877	35.007752
Mayetiola destructor	-118.788597	45.672075
Mayetiola destructor	-120.554201	43.804133
Mayetiola destructor	-75.992765	40.345157
Mayetiola destructor	-77.194525	41.203322
Mayetiola destructor	-77.265019	38.676054
Mayetiola destructor	-71.477429	41.580095
Mayetiola destructor	-81.163725	33.836081
Mayetiola destructor	-99.901813	43.969515
Mayetiola destructor	-87.359453	36.529771
Mayetiola destructor	-86.862183	36.525067
Mayetiola destructor	-86.580447	35.517491
Mayetiola destructor	-96.322607	30.650414
Mayetiola destructor	-97.351656	33.667218
Mayetiola destructor	-97.236693	28.696837
Mayetiola destructor	-96.663812	33.52027778
Mayetiola destructor	-97.179026	32.08583333
Mayetiola destructor	-99.278558	31.201612
Mayetiola destructor	-97.172627	31.46916667
Mayetiola destructor	-99.901813	31.968599
Mayetiola destructor	-86.822034	40.346973
Mayetiola destructor	-72.577842	44.558803
Mayetiola destructor	-78.656894	37.431573
Mayetiola destructor	-82.08429	33.320534
Mayetiola destructor	-120.740139	47.751074
Mayetiola destructor	-119.502158	46.316636
Mayetiola destructor	-121.852244	45.823049
Mayetiola destructor	-118.343021	46.064581
Mayetiola destructor	-117.651866	46.81016
Mayetiola destructor	-117.141007	47.007949
Mayetiola destructor	-117.181738	46.729777
Mayetiola destructor	-80.454903	38.597626
Mayetiola destructor	-88.787868	43.78444
Mayetiola destructor	43.679291	33.223191
Mayetiola destructor	34.717968	31.364796
Mayetiola destructor	34.648934	31.326321
Mayetiola destructor	34.705165	31.497378
Mayetiola destructor	34.519492	31.610231
Mayetiola destructor	34.875748	30.714086
Mayetiola destructor	66.923684	48.019573
Mayetiola destructor	38.996815	34.802075
Mayetiola destructor	35.95	35.36
Mayetiola destructor	72.709716	31.170406
Mayetiola destructor	14.550072	47.516231
Mayetiola destructor	4.469936	50.503887
Mayetiola destructor	25.48583	42.733883
Mayetiola destructor	33.89807	35.083088
Mayetiola destructor	15.472962	49.817492
Mayetiola destructor	-73.95648	40.769081
Mayetiola destructor	9.128795	55.942686
Mayetiola destructor	9.290297	55.985261
Mayetiola destructor	11.911337	54.862362
Mayetiola destructor	8.956506	57.08187
Mayetiola destructor	12.378115	55.354539
Mayetiola destructor	11.960859	55.326262
Mayetiola destructor	8.694898	54.964122
Mayetiola destructor	9.847588	55.85813
Mayetiola destructor	9.20105	55.62955
Mayetiola destructor	11.46493	54.727543
Mayetiola destructor	12.424112	54.970747
Mayetiola destructor	9.493053	56.830742
Mayetiola destructor	10.036539	56.460584
Mayetiola destructor	11.791372	55.442952
Mayetiola destructor	9.789325	54.909045
Mayetiola destructor	12.183197	55.596278
Mayetiola destructor	11.721498	55.463252
Mayetiola destructor	9.501785	56.26392
Mayetiola destructor	25.748151	61.92411
Mayetiola destructor	2.213749	46.227638
Mayetiola destructor	10.451526	51.165691
Mayetiola destructor	7.17	50.552
Mayetiola destructor	7.493	50.32
Mayetiola destructor	21.824312	39.074208
Mayetiola destructor	19.503304	47.162494
Mayetiola destructor	12.56738	41.87194
Mayetiola destructor	24.603189	56.879635
Mayetiola destructor	5.291266	52.132633
Mayetiola destructor	8.468946	60.472024
Mayetiola destructor	10.383	63.405
Mayetiola destructor	19.145136	51.919438
Mayetiola destructor	-8.224454	39.399872
Mayetiola destructor	24.96676	45.943161
Mayetiola destructor	102.515981	57.75308
Mayetiola destructor	99.196656	61.01371
Mayetiola destructor	105.318756	61.52401
Mayetiola destructor	21.005859	44.016521
Mayetiola destructor	2.735633	39.358776
Mayetiola destructor	-6.970654	38.879449
Mayetiola destructor	-5.674721	38.261262
Mayetiola destructor	18.643501	60.128161
Mayetiola destructor	17.71683	60.23538
Mayetiola destructor	8.227512	46.818188
Mayetiola destructor	35.243322	38.963745
Mayetiola destructor	33.151245	44.874119
Mayetiola destructor	-1.17432	52.355518
Mayetiola destructor	-6.492314	54.787715
Mayetiola destructor	-4.202646	56.490671
Mayetiola destructor	-83.22623	42.158884
Mayetiola destructor	14.866884	55.160428
Mayetiola destructor	171.386719	-71.762426
Mayetiola destructor	174.763331	-36.84846
Mayetiola destructor	175.3166667	-37.78333333
Mayetiola destructor	175.087382	-36.79112
Mayetiola destructor	175.6	-40.35
Mayetiola destructor	171.048071	-44.732697
Mayetiola destructor	82.895851	44.61055
Mayetiola destructor	81.624557	45.010464
Mayetiola destructor	81.02478	44.96882
Mayetiola destructor	82.31237	44.758057
Mayetiola destructor	82.05112	44.85387
Mayetiola destructor	82.207619	44.912121
Mayetiola destructor	82.641273	44.542995
Mayetiola destructor	80.87899	44.05599
Mayetiola destructor	81.15128	43.84072
Mayetiola destructor	82.23175	43.48257
Mayetiola destructor	83.26157	43.42988
Mayetiola destructor	82.003137	44.90824
Mayetiola destructor	81.691811	43.743252
Mayetiola destructor	81.32416	43.91689
Mayetiola destructor	81.245552	43.947681
Mayetiola destructor	81.55426	43.863461
Mayetiola destructor	83.274513	43.513191
Mayetiola destructor	82.970459	43.454247
