# Supplementary material for: Prediction of the Current and Future Distributions of the Hessian Fly, Mayetiola destructor (Say), under Climatic Change in China
Source: Insects. 2022 Nov 15;13(11):1052. doi: 10.3390/insects13111052 (PMC9695655; doi:10.3390/insects13111052)
Supplement: Supplementary file 1 [file insects-13-01052-s001.zip › Table S2 Pearson correlation coefficient.xls]

## Sheet: Sheet1
								相关性
	bio_1	bio_2	bio_7	bio_13	bio_15	bio_19	tmin_2	tmin_3	tavg_1	tavg_2	tavg_3	tavg_6	tavg_11	prec_3	prec_11	tmax_6	tmax_11
bio_1	1
bio_2	.323**	1
bio_7	-.354**	.599**	1
bio_13	.272**	0.017	-.243**	1
bio_15	.243**	.325**	0.085	-.250**	1
bio_19	.314**	-0.088	-.437**	.821**	-.302**	1
tmin_2	.859**	-0.032	-.745**	.288**	.155*	.428**	1
tmin_3	.935**	0.072	-.595**	.257**	.169**	.375**	.963**	1
tavg_1	.874**	0.013	-.724**	.307**	.151*	.438**	.991**	.955**	1
tavg_2	.908**	0.11	-.651**	.309**	.190**	.418**	.987**	.969**	.992**	1
tavg_3	.969**	.249**	-.472**	.277**	.212**	.358**	.928**	.981**	.934**	.964**	1
tavg_6	.800**	.573**	.209**	.161**	.237**	0.067	.393**	.569**	.415**	.484**	.662**	1
tavg_11	.960**	.127*	-.561**	.299**	.185**	.397**	.940**	.967**	.954**	.960**	.962**	.625**	1
prec_3	.397**	0.085	-.265**	.851**	-.421**	.897**	.379**	.375**	.403**	.403**	.398**	.277**	.420**	1
prec_11	0.121	-.260**	-.414**	.793**	-.450**	.903**	.268**	.192**	.269**	.233**	.148*	-0.079	.226**	.825**	1
tmax_6	.736**	.721**	.332**	0.104	.299**	0.019	.307**	.479**	.332**	.413**	.596**	.976**	.539**	.226**	-.142*	1
tmax_11	.981**	.293**	-.431**	.317**	.216**	.373**	.891**	.937**	.917**	.939**	.968**	.712**	.982**	.442**	.179**	.647**	1
**. 在 .01 水平（双侧）上显著相关。
*. 在 0.05 水平（双侧）上显著相关。
